# Supplementary material for: Anti-Weightlessness Physiological Protection for the Lower Limb Muscle System Based on Biomimetic Adhesive Force Stimulation
Source: Biomimetics (Basel). 2025 Nov 28;10(12):800. doi: 10.3390/biomimetics10120800 (PMC12730586; doi:10.3390/biomimetics10120800)
Supplement: Supplementary file 1 [file biomimetics-10-00800-s001.zip]

Archive with 10 entries (10 files):
- DatasetS1.csv
- DatasetS2.csv
- DatasetS3.csv
- DatasetS4.csv
- DatasetS5.csv
- FigureS1.png
- FigureS2.jpg
- FigureS3.png
- Supplementary MethodsS3.1.pdf
- VideoS1.MOV
