# Supplementary material for: Anti-Weightlessness Physiological Protection for the Lower Limb Muscle System Based on Biomimetic Adhesive Force Stimulation
Source: Biomimetics (Basel). 2025 Nov 28;10(12):800. doi: 10.3390/biomimetics10120800 (PMC12730586; doi:10.3390/biomimetics10120800)
Supplement: Supplementary file 1 [file biomimetics-10-00800-s001.zip › DatasetS1.csv]

subject	muscle	condition	RMS_mV
S01	BF	With	119.40206663800089
S01	BF	Without	70.49826483339221
S01	TA	With	26.42005379164685
S01	TA	Without	6.542433688712838
S01	LG	With	58.43941732401205
S01	LG	Without	13.52460780638852
S01	GM	With	43.164925576146395
S01	GM	Without	12.582363726078047
S01	VL	With	17.19513670675531
S01	VL	Without	14.296475278486017
S02	BF	With	90.18880083231339
S02	BF	Without	69.16838984910228
S02	TA	With	23.90854425072089
S02	TA	Without	6.401947485371809
S02	LG	With	41.666419208924665
S02	LG	Without	10.695844001035884
S02	GM	With	44.20045458204362
S02	GM	Without	6.302082311793002
S02	VL	With	25.491806755768277
S02	VL	Without	12.133212685640796
S03	BF	With	90.55611263240728
S03	BF	Without	39.32970264398171
S03	TA	With	30.025158255029833
S03	TA	Without	7.4716575768556
S03	LG	With	44.7224295802192
S03	LG	Without	11.39872512406336
S03	GM	With	25.041501593874475
S03	GM	Without	9.036900888550168
S03	VL	With	26.859510404358613
S03	VL	Without	13.718174154160705
S04	BF	With	109.51567272333969
S04	BF	Without	84.14069241773323
S04	TA	With	24.31029739077394
S04	TA	Without	6.446297230585813
S04	LG	With	54.71944133308117
S04	LG	Without	7.628017827341978
S04	GM	With	35.84664897316132
S04	GM	Without	15.336912802981743
S04	VL	With	26.747174131432704
S04	VL	Without	13.710968681020617
S05	BF	With	88.6588171113931
S05	BF	Without	51.88383449235604
S05	TA	With	30.61250460026448
S05	TA	Without	4.349033683254494
S05	LG	With	60.16422641236886
S05	LG	Without	10.52686444059989
S05	GM	With	39.3300071521956
S05	GM	Without	11.227011645136923
S05	VL	With	14.328506868437517
S05	VL	Without	13.003156974611862
S06	BF	With	100.41537677184743
S06	BF	Without	70.86137643001504
S06	TA	With	23.97215763319055
S06	TA	Without	5.443678527962651
S06	LG	With	57.63268873617014
S06	LG	Without	14.05583772456976
S06	GM	With	38.88131159008375
S06	GM	Without	14.202755827907152
S06	VL	With	21.506083337050452
S06	VL	Without	12.392486218397181
S07	BF	With	114.65734353576225
S07	BF	Without	68.70129958733641
S07	TA	With	28.833975603959537
S07	TA	Without	7.208013722429685
S07	LG	With	51.16319341506288
S07	LG	Without	12.707776082186362
S07	GM	With	52.03077338710861
S07	GM	Without	13.792986369469725
S07	VL	With	24.33502131755651
S07	VL	Without	14.564527949174764
S08	BF	With	115.82839879832737
S08	BF	Without	56.15332056215527
S08	TA	With	22.97820329424674
S08	TA	Without	5.779166015986729
S08	LG	With	47.38127883734706
S08	LG	Without	10.2345612462021
S08	GM	With	39.31811689957845
S08	GM	Without	13.000044328870189
S08	VL	With	23.987361930476826
S08	VL	Without	15.877210474287343
S09	BF	With	107.64813896552133
S09	BF	Without	61.84151776840172
S09	TA	With	20.83574059218864
S09	TA	Without	6.5989237268291685
S09	LG	With	41.93911631814077
S09	LG	Without	11.191330595962121
S09	GM	With	34.33202852846644
S09	GM	Without	13.586720415844086
S09	VL	With	18.104491889873835
S09	VL	Without	13.00014197891807
S10	BF	With	87.94610093946321
S10	BF	Without	58.0330088750942
S10	TA	With	23.010401349677277
S10	TA	Without	3.617286163416942
S10	LG	With	51.76369849864479
S10	LG	Without	9.440055039621706
S10	GM	With	26.911115585024195
S10	GM	Without	15.80615309899316
S10	VL	With	23.89763103055524
S10	VL	Without	16.271311771199088
