# Supplementary material for: Anti-Weightlessness Physiological Protection for the Lower Limb Muscle System Based on Biomimetic Adhesive Force Stimulation
Source: Biomimetics (Basel). 2025 Nov 28;10(12):800. doi: 10.3390/biomimetics10120800 (PMC12730586; doi:10.3390/biomimetics10120800)
Supplement: Supplementary file 1 [file biomimetics-10-00800-s001.zip › DatasetS2.csv]

speed_mps	roughness	knee_p50	knee_p75	stab_p50	stab_p75
0.8	Rough(Sa)	91.63466834	93.34624277	110	110
0.8	Smooth(Sa)	77.04957939	89.93630469	110	110
1.2	Rough(Sa)	83.29909098	90.676104	110	110
1.2	Smooth(Sa)	73.76087539	82.44276687	100	110
