# Supplementary material for: Anti-Weightlessness Physiological Protection for the Lower Limb Muscle System Based on Biomimetic Adhesive Force Stimulation
Source: Biomimetics (Basel). 2025 Nov 28;10(12):800. doi: 10.3390/biomimetics10120800 (PMC12730586; doi:10.3390/biomimetics10120800)
Supplement: Supplementary file 1 [file biomimetics-10-00800-s001.zip › DatasetS3.csv]

subject	speed_mps	roughness	knee_hat_N	slope_low	slope_high	intercept	stab_thresh_N
S01	0.8	Rough(Sa)	90.75041466	0.17936998	0.573436489	-5.528361113	110
S01	0.8	Smooth(Sa)	92.95696189	0.266041814	0.654221724	-8.943298208	110
S01	1.2	Rough(Sa)	95.65003405	0.303173543	0.49394688	-13.19126919	110
S01	1.2	Smooth(Sa)	67.93328896	0.073882029	0.405554171	2.705580717	90
S02	0.8	Rough(Sa)	94.22715755	0.221059463	0.061262988	-7.945535473	110
S02	0.8	Smooth(Sa)	76.27087586	-0.080454911	0.447787833	7.841284632	110
S02	1.2	Rough(Sa)	95.299863	0.04771259	0.313591921	4.409304242	110
S02	1.2	Smooth(Sa)	85.65585201	0.030975147	0.306736094	5.7488478	110
S03	0.8	Rough(Sa)	80.84099976	0.493448009	0.148277621	-24.67240046	110
S03	0.8	Smooth(Sa)	90.51584048	0.435565939	0.231516714	-21.94703767	90
S03	1.2	Rough(Sa)	64.11863336	0.02683831	0.472982965	1.919936917	110
S03	1.2	Smooth(Sa)	92.75142505	0.449104453	0.211705224	-23.85570019	90
S04	0.8	Rough(Sa)	94.36006538	0.173042016	0.925505202	-5.50413323	110
S04	0.8	Smooth(Sa)	62.16239518	-0.750863856	0.774629383	41.38215495	90
S04	1.2	Rough(Sa)	68.68699654	0.174876849	0.409656302	-7.658929085	110
S04	1.2	Smooth(Sa)	58.74599137	-1.091436673	0.579143825	62.50311274	90
S05	0.8	Rough(Sa)	93.18339	0.167283082	0.776065574	-1.972321787	110
S05	0.8	Smooth(Sa)	91.01141996	0.195928099	0.494396159	-0.745682083	110
S05	1.2	Rough(Sa)	84.62064058	0.081329971	0.661508384	2.632682367	110
S05	1.2	Smooth(Sa)	67.00825217	-0.013352921	0.384805034	11.73173086	110
S06	0.8	Rough(Sa)	74.76748447	0.093818057	0.489281069	-1.911338252	110
S06	0.8	Smooth(Sa)	77.82828291	-0.315230055	0.887301567	25.89914803	110
S06	1.2	Rough(Sa)	92.69459181	0.138732387	0.625922261	-3.3115868	110
S06	1.2	Smooth(Sa)	83.09154752	0.166548084	0.624716217	-2.669373305	110
S07	0.8	Rough(Sa)	92.51892202	0.107761296	0.715388395	0.470097303	110
S07	0.8	Smooth(Sa)	71.33931774	-0.00517294	0.65989345	0.604768889	110
S07	1.2	Rough(Sa)	67.49624892	-0.133529119	0.447804034	10.84081712	110
S07	1.2	Smooth(Sa)	80.49642495	-0.047784769	0.703399526	10.05933161	110
S08	0.8	Rough(Sa)	58.31672633	-0.321984451	0.231287991	21.22985341	110
S08	0.8	Smooth(Sa)	88.1976973	0.061200387	0.801068011	-0.646322243	110
S08	1.2	Rough(Sa)	83.10443802	0.114673301	0.366730197	-0.57944876	110
S08	1.2	Smooth(Sa)	64.7135955	0.16623045	0.411960815	-4.840562062	90
S09	0.8	Rough(Sa)	93.40052703	0.229301889	0.563570006	-4.52761652	110
S09	0.8	Smooth(Sa)	75.88226106	0.072788019	0.791844467	3.008100552	110
S09	1.2	Rough(Sa)	76.70650629	0.196843208	0.529242754	-6.130680074	110
S09	1.2	Smooth(Sa)	75.62282326	-0.04794725	0.834446654	8.466606856	110
S10	0.8	Rough(Sa)	78.77229029	-0.177877481	0.728750231	14.32197366	110
S10	0.8	Smooth(Sa)	74.51154894	0.053808176	0.737253465	-2.690408813	110
S10	1.2	Rough(Sa)	83.49374394	0.013500891	0.893493374	1.799839283	110
S10	1.2	Smooth(Sa)	71.89892752	-0.275918398	0.770822615	19.31428791	90
