# Supplementary material for: Anti-Weightlessness Physiological Protection for the Lower Limb Muscle System Based on Biomimetic Adhesive Force Stimulation
Source: Biomimetics (Basel). 2025 Nov 28;10(12):800. doi: 10.3390/biomimetics10120800 (PMC12730586; doi:10.3390/biomimetics10120800)
Supplement: Supplementary file 1 [file biomimetics-10-00800-s001.zip › DatasetS4.csv]

subject	speed_mps	roughness	F_N	Delta_EMG_pct	true_knee_N	successes	trials	success_rate
S01	0.8	Smooth(Sa)	50	4.111162283	79.53804911	0	50	0
S01	0.8	Smooth(Sa)	70	10.17488914	79.53804911	3	50	0.06
S01	0.8	Smooth(Sa)	90	14.75283483	79.53804911	44	50	0.88
S01	0.8	Smooth(Sa)	110	26.93706631	79.53804911	50	50	1
S01	0.8	Rough(Sa)	50	1.505204681	86.53804911	0	50	0
S01	0.8	Rough(Sa)	70	10.89740396	86.53804911	2	50	0.04
S01	0.8	Rough(Sa)	90	8.680003893	86.53804911	27	50	0.54
S01	0.8	Rough(Sa)	110	21.78795361	86.53804911	50	50	1
S01	1.2	Smooth(Sa)	50	6.399682143	76.53804911	0	50	0
S01	1.2	Smooth(Sa)	70	8.563548884	76.53804911	7	50	0.14
S01	1.2	Smooth(Sa)	90	16.67236524	76.53804911	49	50	0.98
S01	1.2	Smooth(Sa)	110	24.78571574	76.53804911	50	50	1
S01	1.2	Rough(Sa)	50	0.691800912	83.53804911	0	50	0
S01	1.2	Rough(Sa)	70	10.58209297	83.53804911	1	50	0.02
S01	1.2	Rough(Sa)	90	12.81874264	83.53804911	32	50	0.64
S01	1.2	Rough(Sa)	110	22.89541145	83.53804911	50	50	1
S02	0.8	Smooth(Sa)	50	3.818539076	84.79841834	0	50	0
S02	0.8	Smooth(Sa)	70	2.209440827	84.79841834	2	50	0.04
S02	0.8	Smooth(Sa)	90	7.852652858	84.79841834	36	50	0.72
S02	0.8	Smooth(Sa)	110	16.80840948	84.79841834	49	50	0.98
S02	0.8	Rough(Sa)	50	3.429796533	91.79841834	0	50	0
S02	0.8	Rough(Sa)	70	6.883909277	91.79841834	0	50	0
S02	0.8	Rough(Sa)	90	12.27217506	91.79841834	13	50	0.26
S02	0.8	Rough(Sa)	110	13.85056086	91.79841834	49	50	0.98
S02	1.2	Smooth(Sa)	50	7.297605087	81.79841834	0	50	0
S02	1.2	Smooth(Sa)	70	7.917108216	81.79841834	1	50	0.02
S02	1.2	Smooth(Sa)	90	9.734557298	81.79841834	41	50	0.82
S02	1.2	Smooth(Sa)	110	15.86927929	81.79841834	50	50	1
S02	1.2	Rough(Sa)	50	6.355057213	88.79841834	0	50	0
S02	1.2	Rough(Sa)	70	8.628938579	88.79841834	0	50	0
S02	1.2	Rough(Sa)	90	8.263560808	88.79841834	17	50	0.34
S02	1.2	Rough(Sa)	110	13.56615171	88.79841834	49	50	0.98
S03	0.8	Smooth(Sa)	50	1.152072367	73.04615445	0	50	0
S03	0.8	Smooth(Sa)	70	5.900951827	73.04615445	7	50	0.14
S03	0.8	Smooth(Sa)	90	18.57470992	73.04615445	48	50	0.96
S03	0.8	Smooth(Sa)	110	21.98948794	73.04615445	50	50	1
S03	0.8	Rough(Sa)	50	0	80.04615445	0	50	0
S03	0.8	Rough(Sa)	70	9.868960205	80.04615445	0	50	0
S03	0.8	Rough(Sa)	90	16.57650469	80.04615445	42	50	0.84
S03	0.8	Rough(Sa)	110	19.54205712	80.04615445	50	50	1
S03	1.2	Smooth(Sa)	50	0	70.04615445	0	50	0
S03	1.2	Smooth(Sa)	70	4.780656396	70.04615445	16	50	0.32
S03	1.2	Smooth(Sa)	90	17.96417811	70.04615445	50	50	1
S03	1.2	Smooth(Sa)	110	21.45099122	70.04615445	50	50	1
S03	1.2	Rough(Sa)	50	3.261852409	77.04615445	0	50	0
S03	1.2	Rough(Sa)	70	5.195154881	77.04615445	7	50	0.14
S03	1.2	Rough(Sa)	90	18.33702623	77.04615445	45	50	0.9
S03	1.2	Rough(Sa)	110	24.11447349	77.04615445	50	50	1
S04	0.8	Smooth(Sa)	50	3.838962152	78.73219186	0	50	0
S04	0.8	Smooth(Sa)	70	0	78.73219186	0	50	0
S04	0.8	Smooth(Sa)	90	17.82628222	78.73219186	48	50	0.96
S04	0.8	Smooth(Sa)	110	30.9851753	78.73219186	50	50	1
S04	0.8	Rough(Sa)	50	2.267616573	85.73219186	0	50	0
S04	0.8	Rough(Sa)	70	8.369509812	85.73219186	1	50	0.02
S04	0.8	Rough(Sa)	90	9.189297196	85.73219186	28	50	0.56
S04	0.8	Rough(Sa)	110	25.29896352	85.73219186	50	50	1
S04	1.2	Smooth(Sa)	50	7.931279108	75.73219186	0	50	0
S04	1.2	Smooth(Sa)	70	3.946942277	75.73219186	6	50	0.12
S04	1.2	Smooth(Sa)	90	18.39881091	75.73219186	50	50	1
S04	1.2	Smooth(Sa)	110	27.11269527	75.73219186	50	50	1
S04	1.2	Rough(Sa)	50	1.08491335	82.73219186	0	50	0
S04	1.2	Rough(Sa)	70	4.737784102	82.73219186	1	50	0.02
S04	1.2	Rough(Sa)	90	13.3897075	82.73219186	36	50	0.72
S04	1.2	Rough(Sa)	110	21.12403616	82.73219186	49	50	0.98
S05	0.8	Smooth(Sa)	50	9.031501974	81.89694482	0	50	0
S05	0.8	Smooth(Sa)	70	13.0077266	81.89694482	5	50	0.1
S05	0.8	Smooth(Sa)	90	16.86862593	81.89694482	34	50	0.68
S05	0.8	Smooth(Sa)	110	26.47389343	81.89694482	50	50	1
S05	0.8	Rough(Sa)	50	5.058818102	88.89694482	0	50	0
S05	0.8	Rough(Sa)	70	12.40352231	88.89694482	0	50	0
S05	0.8	Rough(Sa)	90	11.75014137	88.89694482	20	50	0.4
S05	0.8	Rough(Sa)	110	26.66647494	88.89694482	50	50	1
S05	1.2	Smooth(Sa)	50	11.06408482	78.89694482	0	50	0
S05	1.2	Smooth(Sa)	70	11.14418133	78.89694482	1	50	0.02
S05	1.2	Smooth(Sa)	90	21.37238182	78.89694482	40	50	0.8
S05	1.2	Smooth(Sa)	110	26.53638269	78.89694482	50	50	1
S05	1.2	Rough(Sa)	50	6.699180896	85.89694482	0	50	0
S05	1.2	Rough(Sa)	70	8.325780347	85.89694482	0	50	0
S05	1.2	Rough(Sa)	90	13.07336793	85.89694482	27	50	0.54
S05	1.2	Rough(Sa)	110	26.30353563	85.89694482	49	50	0.98
S06	0.8	Smooth(Sa)	50	10.13764536	85.7768612	0	50	0
S06	0.8	Smooth(Sa)	70	3.833043877	85.7768612	0	50	0
S06	0.8	Smooth(Sa)	90	12.16531811	85.7768612	27	50	0.54
S06	0.8	Smooth(Sa)	110	29.91134897	85.7768612	49	50	0.98
S06	0.8	Rough(Sa)	50	2.779564622	92.7768612	0	50	0
S06	0.8	Rough(Sa)	70	4.655925761	92.7768612	0	50	0
S06	0.8	Rough(Sa)	90	12.55618339	92.7768612	8	50	0.16
S06	0.8	Rough(Sa)	110	22.34180475	92.7768612	49	50	0.98
S06	1.2	Smooth(Sa)	50	5.658030921	82.7768612	0	50	0
S06	1.2	Smooth(Sa)	70	8.98899254	82.7768612	1	50	0.02
S06	1.2	Smooth(Sa)	90	15.48518708	82.7768612	39	50	0.78
S06	1.2	Smooth(Sa)	110	27.97951138	82.7768612	50	50	1
S06	1.2	Rough(Sa)	50	3.36964899	89.7768612	0	50	0
S06	1.2	Rough(Sa)	70	6.91044747	89.7768612	0	50	0
S06	1.2	Rough(Sa)	90	8.918944484	89.7768612	22	50	0.44
S06	1.2	Rough(Sa)	110	20.37999544	89.7768612	48	50	0.96
S07	0.8	Smooth(Sa)	50	0.3461219	83.51077616	0	50	0
S07	0.8	Smooth(Sa)	70	0.242663301	83.51077616	2	50	0.04
S07	0.8	Smooth(Sa)	90	12.54979658	83.51077616	33	50	0.66
S07	0.8	Smooth(Sa)	110	25.74766606	83.51077616	50	50	1
S07	0.8	Rough(Sa)	50	5.683037248	90.51077616	0	50	0
S07	0.8	Rough(Sa)	70	8.363637687	90.51077616	0	50	0
S07	0.8	Rough(Sa)	90	9.993489076	90.51077616	14	50	0.28
S07	0.8	Rough(Sa)	110	22.94581654	90.51077616	50	50	1
S07	1.2	Smooth(Sa)	50	7.670093155	80.51077616	0	50	0
S07	1.2	Smooth(Sa)	70	6.714397768	80.51077616	0	50	0
S07	1.2	Smooth(Sa)	90	12.89763871	80.51077616	42	50	0.84
S07	1.2	Smooth(Sa)	110	26.96562922	80.51077616	50	50	1
S07	1.2	Rough(Sa)	50	4.164361148	87.51077616	0	50	0
S07	1.2	Rough(Sa)	70	2.886546464	87.51077616	0	50	0
S07	1.2	Rough(Sa)	90	12.03086455	87.51077616	18	50	0.36
S07	1.2	Rough(Sa)	110	20.79870781	87.51077616	50	50	1
S08	0.8	Smooth(Sa)	50	2.413697076	77.8150185	0	50	0
S08	0.8	Smooth(Sa)	70	3.637704921	77.8150185	1	50	0.02
S08	0.8	Smooth(Sa)	90	6.195177966	77.8150185	47	50	0.94
S08	0.8	Smooth(Sa)	110	22.21653823	77.8150185	50	50	1
S08	0.8	Rough(Sa)	50	5.130630848	84.8150185	0	50	0
S08	0.8	Rough(Sa)	70	4.620951898	84.8150185	1	50	0.02
S08	0.8	Rough(Sa)	90	10.84878156	84.8150185	23	50	0.46
S08	0.8	Rough(Sa)	110	13.87247154	84.8150185	50	50	1
S08	1.2	Smooth(Sa)	50	3.470960432	74.8150185	0	50	0
S08	1.2	Smooth(Sa)	70	6.993371418	74.8150185	9	50	0.18
S08	1.2	Smooth(Sa)	90	18.53627208	74.8150185	49	50	0.98
S08	1.2	Smooth(Sa)	110	23.47180402	74.8150185	50	50	1
S08	1.2	Rough(Sa)	50	5.154216292	81.8150185	0	50	0
S08	1.2	Rough(Sa)	70	7.447682285	81.8150185	0	50	0
S08	1.2	Rough(Sa)	90	11.47922228	81.8150185	41	50	0.82
S08	1.2	Rough(Sa)	110	18.8138262	81.8150185	50	50	1
S09	0.8	Smooth(Sa)	50	6.647501512	77.04659567	0	50	0
S09	0.8	Smooth(Sa)	70	8.103261763	77.04659567	4	50	0.08
S09	0.8	Smooth(Sa)	90	19.71047359	77.04659567	46	50	0.92
S09	0.8	Smooth(Sa)	110	35.54736274	77.04659567	50	50	1
S09	0.8	Rough(Sa)	50	5.852661705	84.04659567	0	50	0
S09	0.8	Rough(Sa)	70	13.69314824	84.04659567	0	50	0
S09	0.8	Rough(Sa)	90	15.02473728	84.04659567	34	50	0.68
S09	0.8	Rough(Sa)	110	26.24426589	84.04659567	50	50	1
S09	1.2	Smooth(Sa�?.02 μm)	50	6.069244374	74.04659567	0	50	0
S09	1.2	Smooth(Sa)	70	5.110299358	74.04659567	10	50	0.2
S09	1.2	Smooth(Sa)	90	16.83768752	74.04659567	47	50	0.94
S09	1.2	Smooth(Sa)	110	33.52662057	74.04659567	50	50	1
S09	1.2	Rough(Sa)	50	3.711480315	81.04659567	0	50	0
S09	1.2	Rough(Sa)	70	7.648344459	81.04659567	0	50	0
S09	1.2	Rough(Sa)	90	16.00395991	81.04659567	40	50	0.8
S09	1.2	Rough(Sa)	110	26.58881497	81.04659567	50	50	1
S10	0.8	Smooth(Sa)	50	0	78.57031734	0	50	0
S10	0.8	Smooth(Sa)	70	1.076163516	78.57031734	0	50	0
S10	0.8	Smooth(Sa)	90	12.73783597	78.57031734	45	50	0.9
S10	0.8	Smooth(Sa)	110	27.48290526	78.57031734	50	50	1
S10	0.8	Rough(Sa)	50	5.42809954	85.57031734	0	50	0
S10	0.8	Rough(Sa)	70	1.870550156	85.57031734	0	50	0
S10	0.8	Rough(Sa)	90	8.492352912	85.57031734	27	50	0.54
S10	0.8	Rough(Sa)	110	23.0673578	85.57031734	50	50	1
S10	1.2	Smooth(Sa)	50	5.518368034	75.57031734	0	50	0
S10	1.2	Smooth(Sa)	70	0	75.57031734	4	50	0.08
S10	1.2	Smooth(Sa)	90	13.42876718	75.57031734	49	50	0.98
S10	1.2	Smooth(Sa)	110	28.84521929	75.57031734	50	50	1
S10	1.2	Rough(Sa)	50	2.474883827	82.57031734	0	50	0
S10	1.2	Rough(Sa)	70	2.744901708	82.57031734	2	50	0.04
S10	1.2	Rough(Sa)	90	8.74037588	82.57031734	39	50	0.78
S10	1.2	Rough(Sa)	110	26.6102434	82.57031734	50	50	1
