# Supplementary material for: Anti-Weightlessness Physiological Protection for the Lower Limb Muscle System Based on Biomimetic Adhesive Force Stimulation
Source: Biomimetics (Basel). 2025 Nov 28;10(12):800. doi: 10.3390/biomimetics10120800 (PMC12730586; doi:10.3390/biomimetics10120800)
Supplement: Supplementary file 1 [file biomimetics-10-00800-s001.zip › DatasetS5.csv]

muscle	mean_with	mean_without	mean_diff	CI95_low	CI95_high	paired_t	p_value	dz	shapiro_p(diff)	increase_%_vs_With	p_value_holm
BF	102.48168289483758	63.06114074595681	39.42054214888079	31.543515825946237	47.297568471815346	9.808811021342615	4.2009700976521895e-06	3.1018183965605135	0.6682205529371026	38.465939507777705	1.2602910292956568e-05
TA	25.490703676169876	5.985843782140573	19.504859894029302	17.435417560342138	21.574302227716466	18.473346548479636	1.8268564606687262e-08	5.841785109880579	0.8123811654234283	76.51754200988782	7.307425842674905e-08
LG	50.95919096639715	11.140361988797167	39.81882897759999	35.64863144222176	43.98902651297822	18.714917970670545	1.629652461818179e-08	5.918176701053521	0.5529144706581568	78.13866001887041	8.148262309090896e-08
GM	37.90568838676829	12.487393141562418	25.418295245205865	19.97267012008008	30.863920370331652	9.148602324963143	7.466054562848139e-06	2.8930420753995447	0.8445712222211093	67.0566775779189	1.4932109125696278e-05
VL	22.245272437226525	13.896766616589645	8.348505820636884	5.712545988122791	10.984465653150977	6.207633062770053	0.00015741731137796573	1.9630259356920354	0.40887305286475784	37.52934851301713	0.00015741731137796573
